# Supplementary material for: Serological Evidence of Zika Virus Infections in Sudan
Source: Viruses. 2024 Jun 28;16(7):1045. doi: 10.3390/v16071045 (PMC11281350; doi:10.3390/v16071045)
Supplement: Supplementary file 1 [file viruses-16-01045-s001.zip]

Archive with 1 entries (1 files):
- viruses-3039589-supplementary.pdf
